# Supplementary material for: New Approaches for Quantitative Reconstruction of Radiation Dose in Human Blood Cells
Source: Sci Rep. 2019 Dec 5;9:18441. doi: 10.1038/s41598-019-54967-5 (PMC6895166; doi:10.1038/s41598-019-54967-5)
Supplement: Supplementary file 1 — Supplementary Dataset 1 [file 41598_2019_54967_MOESM1_ESM.xlsx]

## Sheet: signature genes
Supplemental data 1: Genes with positive correlations with dose in training sets
Gene Symbol	Gene name	Radiation response references from IPA	chromosome position	GENECARDS
ANKRA2	ankyrin repeat family A member 2	DOI: 10.1038/srep19251	chr5:73,552,200-73,565,705	https://www.genecards.org/cgi-bin/carddisp.pl?gene=ANKRA2
ANXA4	Annexin A4	PMID: 16140933	chr2:69,644,100-69,827,100	https://www.genecards.org/cgi-bin/carddisp.pl?gene=ANXA4&keywords=anxa4
ARHGEF3	Rho guanine nucleotide exchange factor 3	PMID: 21388269, https://doi.org/10.1016/j.molonc.2011.06.004	chr3:56,727,418-57,079,329	https://www.genecards.org/cgi-bin/carddisp.pl?gene=ARHGEF3&keywords=ARHGEF3
ASCC3	activating signal cointegrator 1 complex subunit 3	https://doi.org/10.1080/09553002.2018.1511926	chr6:100,508,194-100,881,372	https://www.genecards.org/cgi-bin/carddisp.pl?gene=ASCC3&keywords=ASCC3
ASTN2	astrotactin 2	PMID: 26763932	chr9:116,425,225-117,415,070	https://www.genecards.org/cgi-bin/carddisp.pl?gene=ASTN2&keywords=astn2
BBC3	BCL2 binding component 3	PMID: 16148012	chr19:47,220,822-47,232,996	https://www.genecards.org/cgi-bin/carddisp.pl?gene=BBC3&keywords=bbc3
HIST1H2BD	histone cluster 1 H2B family member d	PMID 23002402, PMID: 29800458, DOI:10.1038/s41598-017-16472-5	chr6:26,157,843-26,171,349	https://www.genecards.org/cgi-bin/carddisp.pl?gene=HIST1H2BD&keywords=Hist1h2bd
CDKN1A	cyclin dependent kinase inhibitor 1A	PMID: 11149936, PMID: 20368352	chr6:36,676,460-36,687,339	https://www.genecards.org/cgi-bin/carddisp.pl?gene=CDKN1A
DDB2	damage specific DNA binding protein 2	PMID: 16247478, PMID: 15824734	chr11:47,214,465-47,239,240	https://www.genecards.org/cgi-bin/carddisp.pl?gene=DDB2&keywords=ddb2
EI24	EI24, autophagy associated transmembrane protein	PMID:15781622, PMID: 17407386	chr11:125,569,216-125,584,689	https://www.genecards.org/cgi-bin/carddisp.pl?gene=EI24&keywords=ei24
FBXO22	F-box protein 22	https://doi.org/10.1371/journal.pone.0198851	chr15:75,903,859-75,942,510	https://www.genecards.org/cgi-bin/carddisp.pl?gene=FBXO22&keywords=fbxo22
FDXR	ferredoxin reductase	PMID:29330481	chr17:74,862,497-74,873,031	https://www.genecards.org/cgi-bin/carddisp.pl?gene=FDXR&keywords=fdxr
DRAM1	DNA Damage Regulated Autophagy Modulator 1		chr12:101,877,327-102,012,130	https://www.genecards.org/cgi-bin/carddisp.pl?gene=DRAM1&keywords=dram1
GADD45A	growth arrest and DNA damage inducible alpha	PMID: 9827804	chr1:67,685,061-67,688,338	https://www.genecards.org/cgi-bin/carddisp.pl?gene=GADD45A&keywords=gadd45a
GDF15	growth differentiation factor 15	PMID: 16247478	chr19:18,374,731-18,389,176	https://www.genecards.org/cgi-bin/carddisp.pl?gene=GDF15&keywords=gdf15
IL21R	interleukin 21 receptor	PMID: 21440540	chr16:27,402,162-27,452,042	https://www.genecards.org/cgi-bin/carddisp.pl?gene=IL21R&keywords=il21r
LIG1	DNA ligase 1	PMID: 10702800	chr19:48,115,444-48,170,603	https://www.genecards.org/cgi-bin/carddisp.pl?gene=LIG1&keywords=lig1
MAMDC4	MAM domain containing 4	PMID: 18572087, https://doi.org/10.1080/09553002.2018.1511926	chr9:136,850,943-136,860,799	https://www.genecards.org/cgi-bin/carddisp.pl?gene=MAMDC4&keywords=mamdc4
MAP4K4	mitogen-activated protein kinase kinase kinase kinase 4		chr2:101,696,850-101,894,690	https://www.genecards.org/cgi-bin/carddisp.pl?gene=MAP4K4&keywords=map4k4
PCNA	proliferating cell nuclear antigen	PMID: 10702800, PMID: 16247478	chr20:5,114,953-5,126,626	https://www.genecards.org/cgi-bin/carddisp.pl?gene=PCNA&keywords=pcna
PHPT1	phosphohistidine phosphatase 1	PMID:29787434,PMID: 21067298, PMID: 18572087	chr9:136,848,724-136,851,043	https://www.genecards.org/cgi-bin/carddisp.pl?gene=PHPT1&keywords=phpt1
PLK3	polo like kinase 3	PMID: 21959603, PMID: 18199535	chr1:44,799,952-44,805,995	https://www.genecards.org/cgi-bin/carddisp.pl?gene=PLK3&keywords=plk3
PPM1D	protein phosphatase, Mg2+/Mn2+ dependent 1D	PMID: 15824734, PMID: 16247478	chr17:60,600,183-60,666,280	https://www.genecards.org/cgi-bin/carddisp.pl?gene=PPM1D&keywords=ppm1d
PTP4A1	protein tyrosine phosphatase type IVA, member 1	https://doi.org/10.1016/j.molonc.2011.06.004	chr6:63,521,746-63,583,588	https://www.genecards.org/cgi-bin/carddisp.pl?gene=PTP4A1&keywords=ptp4a1
REV3L	REV3 like, DNA directed polymerase zeta catalytic subunit		chr6:111,299,028-111,483,715	https://www.genecards.org/cgi-bin/carddisp.pl?gene=REV3L&keywords=rev3l
RPS27L	ribosomal protein S27 like	PMID: 21170087	chr15:63,125,872-63,158,021	https://www.genecards.org/cgi-bin/carddisp.pl?gene=RPS27L&keywords=rps27l
SESN1	sestrin 1	PMID: 9926927	chr6:108,986,437-109,094,819	https://www.genecards.org/cgi-bin/carddisp.pl?gene=SESN1&keywords=sesn1
SLC4A11	solute carrier family 4 member 11	PMID:23257286, PMID: 18572087	chr20:3,227,417-3,241,482	https://www.genecards.org/cgi-bin/carddisp.pl?gene=SLC4A11&keywords=slc4a11
SLC7A6	solute carrier family 7 member 6	PMID: 18572087	chr16:68,263,830-68,301,823	https://www.genecards.org/cgi-bin/carddisp.pl?gene=SLC7A6&keywords=slc7a6
TNFRSF10B	TNF receptor superfamily member 10b	PMID: 11059770	chr8:23,006,383-23,069,187	https://www.genecards.org/cgi-bin/carddisp.pl?gene=TNFRSF10B&keywords=tnfrsf10b
TRIAP1	TP53 regulated inhibitor of apoptosis 1	PMID: 29879226	chr12:120,443,961-120,446,412	https://www.genecards.org/cgi-bin/carddisp.pl?gene=TRIAP1&keywords=TRIAP1
UROD	uroporphyrinogen decarboxylase	PMID: 18572087	chr1:45,012,133-45,015,669	https://www.genecards.org/cgi-bin/carddisp.pl?gene=UROD&keywords=urod
VWCE	von Willebrand factor C and EGF domains	PMID: 25972268	chr11:61,258,286-61,295,424	https://www.ncbi.nlm.nih.gov/gene/220001
WIG1	Zinc Finger Matrin-Type 3	PMID: 29879226	chr3:179,017,223-179,072,279	https://www.genecards.org/cgi-bin/carddisp.pl?gene=ZMAT3&keywords=wig1
XPC	XPC complex subunit, DNA damage recognition and repair factor	PMID: 15824734, PMID: 16247478	chr3:14,145,147-14,178,783	https://ghr.nlm.nih.gov/gene/XPC
ZNF337	Zinc Finger Protein 337	PMID: 18572087, PMID: 19267539	chr20:25,673,195-25,696,904	https://www.genecards.org/cgi-bin/carddisp.pl?gene=ZNF337&keywords=znf337
ZNF541	zinc finger protein 541		chr19:47,520,685-47,573,238	https://www.genecards.org/cgi-bin/carddisp.pl?gene=ZNF541&keywords=znf541

## Sheet: negatively correlated genes
Supplemental data 1: Genes with negative correlations with dose in training sets
	Matrix of Spearman’s correlation coefficients (pairwise, without correction for multiple testing) between 10 selected genes with the strongest negative Spearman’s correlations with dose in training data set 1. A color-coded correlation scale is provided on the right of the plot. Based on the scale, blue ellipses represent positive correlations of a given gene pair, and red ones represent negative…

## Sheet: normalizer genes
Supplemental data 1: Normalizer genes
Gene Symbol	Gene name	GENECARDS
BCL2L2	BCL2 like 2	https://www.genecards.org/cgi-bin/carddisp.pl?gene=BCL2L2&keywords=BCL2L2
C17orf80	chromosome 17 open reading frame 80	https://www.genecards.org/cgi-bin/carddisp.pl?gene=C17orf80&keywords=C17orf80
C18orf21	chromosome 18 open reading frame 21	https://www.genecards.org/cgi-bin/carddisp.pl?gene=C18orf21&keywords=C18orf21
CHORDC1	cysteine and histidine rich domain containing 1	https://www.genecards.org/cgi-bin/carddisp.pl?gene=CHORDC1&keywords=CHORDC1
COPA	coatomer protein complex subunit alpha	https://www.genecards.org/cgi-bin/carddisp.pl?gene=COPA&keywords=copa
COQ5	Coenzyme Q5, Methyltransferase	https://www.genecards.org/cgi-bin/carddisp.pl?gene=COQ5&keywords=coq5
COQ9	coenzyme Q9	https://www.genecards.org/cgi-bin/carddisp.pl?gene=COQ5&keywords=coq5
EXOSC3	exosome component 3	https://www.genecards.org/cgi-bin/carddisp.pl?gene=EXOSC3&keywords=exosc3
FAM102B	family with sequence similarity 102 member B	https://www.genecards.org/cgi-bin/carddisp.pl?gene=FAM102B&keywords=FAM102B
GATAD1	GATA zinc finger domain containing 1	https://www.genecards.org/cgi-bin/carddisp.pl?gene=GATAD1&keywords=GATAD1
GTDC1	glycosyltransferase like domain containing 1	https://www.genecards.org/cgi-bin/carddisp.pl?gene=GTDC1&keywords=GTDC1
GTF2E1	general transcription factor IIE subunit 1	https://www.genecards.org/cgi-bin/carddisp.pl?gene=GTF2E1&keywords=GTF2E1
GTF2H1	general transcription factor IIH subunit 1	https://www.genecards.org/cgi-bin/carddisp.pl?gene=GTF2H1&keywords=GTF2H1
LSM12	LSM12 homolog	https://www.genecards.org/cgi-bin/carddisp.pl?gene=LSM12&keywords=LSM12
NFS1	NFS1, cysteine desulfurase	https://www.genecards.org/cgi-bin/carddisp.pl?gene=NFS1&keywords=NFS1
OSBP	oxysterol binding protein	https://www.genecards.org/cgi-bin/carddisp.pl?gene=OSBP&keywords=OSBP
PDE4DIP	phosphodiesterase 4D interacting protein	https://www.genecards.org/cgi-bin/carddisp.pl?gene=PDE4DIP&keywords=PDE4DIP
PEX13	peroxisomal biogenesis factor 13	https://www.genecards.org/cgi-bin/carddisp.pl?gene=PEX13&keywords=PEX13
PIK3CA	phosphatidylinositol-4,5-bisphosphate 3-kinase catalytic subunit alpha	https://www.genecards.org/cgi-bin/carddisp.pl?gene=PIK3CA&keywords=PIK3CA
PPIL2	peptidylprolyl isomerase like 2	https://www.genecards.org/cgi-bin/carddisp.pl?gene=PPIL2&keywords=PPIL2
PRPF38B	pre-mRNA processing factor 38B	https://www.genecards.org/cgi-bin/carddisp.pl?gene=PRPF38B&keywords=PRPF38B
PURB	purine rich element binding protein B	https://www.genecards.org/cgi-bin/carddisp.pl?gene=PURB&keywords=PURB
RBMX	RNA binding motif protein X-linked	https://www.genecards.org/Search/Keyword?queryString=RBMX
RBMXL1	RBMX like 1	https://www.genecards.org/cgi-bin/carddisp.pl?gene=RBMXL1&keywords=RBMXL1
RCL1	RNA terminal phosphate cyclase like 1	https://www.genecards.org/cgi-bin/carddisp.pl?gene=RCL1&keywords=RCL1
RFC1	replication factor C subunit 1	https://www.genecards.org/cgi-bin/carddisp.pl?gene=RFC1&keywords=RFC1
SEPHS1	selenophosphate synthetase 1	https://www.genecards.org/cgi-bin/carddisp.pl?gene=SEPHS1&keywords=SEPHS1
SMARCAD1	SWI/SNF-related, matrix-associated actin-dependent regulator of chromatin, subfamily a, containing DEAD/H box 1	https://www.genecards.org/cgi-bin/carddisp.pl?gene=SMARCAD1&keywords=SMARCAD1
TBX19	T-box 19	https://www.genecards.org/cgi-bin/carddisp.pl?gene=TBX19&keywords=TBX19
TFG	TRK-fused gene	https://www.genecards.org/cgi-bin/carddisp.pl?gene=TFG&keywords=TFG
TSN	translin	https://www.genecards.org/cgi-bin/carddisp.pl?gene=TSN&keywords=TSN
TTF1	transcription termination factor 1	https://www.genecards.org/cgi-bin/carddisp.pl?gene=TTF1&keywords=TTF1
VGLL4	vestigial like family member 4	https://www.genecards.org/cgi-bin/carddisp.pl?gene=VGLL4&keywords=VGLL4
WDR74	WD repeat domain 74	https://www.genecards.org/cgi-bin/carddisp.pl?gene=WDR74&keywords=WDR74
ZNF326	zinc finger protein 326	https://www.genecards.org/cgi-bin/carddisp.pl?gene=ZNF326&keywords=ZNF326
ZXDC	ZXD family zinc finger C	https://www.genecards.org/cgi-bin/carddisp.pl?gene=ZXDC&keywords=ZXDC
