# Supplementary material for: New Approaches for Quantitative Reconstruction of Radiation Dose in Human Blood Cells
Source: Sci Rep. 2019 Dec 5;9:18441. doi: 10.1038/s41598-019-54967-5 (PMC6895166; doi:10.1038/s41598-019-54967-5)
Supplement: Supplementary file 2 — Supplementary Dataset 2 [file 41598_2019_54967_MOESM2_ESM.xlsx]

## Sheet: DAVID GO 
Supplementary file 2: DAVID Functional Annotation Tool analysis:
Term	Benjamini
mitotic DNA damage checkpoint	2.8e-05
mitotic DNA integrity checkpoint	2.1e-05
mitotic G1/S transition checkpoint	6.5e-05
DNA damage checkpoint	7.2e-05
mitotic cell cycle checkpoint	8.8e-05
negative regulation of cell cycle G1/S phase transition	0.00017
negative regulation of mitotic cell cycle	0.0004
cell cycle checkpoint	0.00046
DNA damage response, signal transduction by p53 class mediator resulting in cell cycle arrest	0.00049
signal transduction involved in mitotic G1 DNA damage checkpoint	0.00047
signal transduction involved in mitotic cell cycle checkpoint	0.00047
signal transduction involved in DNA integrity checkpoint	0.00048
signal transduction involved in DNA damage checkpoint	0.00048
signal transduction involved in cell cycle checkpoint	0.00047
regulation of cell cycle G1/S phase transition	0.00063
negative regulation of mitotic cell cycle phase transition	0.0006
signal transduction by p53 class mediator	0.0008
negative regulation of cell cycle phase transition	0.0008
positive regulation of cell cycle arrest	0.00097
regulation of mitotic cell cycle phase transition	0.0012
cellular response to light stimulus	0.0014
regulation of cell cycle phase transition	0.0017
regulation of cell cycle arrest	0.002
DNA repair	0.0023
G1/S transition of mitotic cell cycle	0.0023
signal transduction in response to DNA damage	0.0025
cell cycle phase transition	0.0024
negative regulation of cell cycle process	0.0028
response to UV	0.0029
mitotic cell cycle process	0.0073
negative regulation of cell cycle	0.0071
regulation of apoptotic process	0.0069
regulation of programmed cell death	0.0072
regulation of mitotic cell cycle	0.0081
mitotic cell cycle phase transition	0.0099
DNA metabolic process	0.013
regulation of cell cycle process	0.02
cell cycle arrest	0.022
positive regulation of cell cycle process	0.027
apoptotic process	0.03
intrinsic apoptotic signaling pathway	0.037

## Sheet: IPA functions
Supplementary file 2: Ingenuity pathway analysis of the human gene signature with p-values from expression in the 8Gy irradiated samples from GSE8917
Diseases and Bio Functions	-log (p-value) for 8 Gy (GSE8917)
Repair of nucleotide	10.8909		© 2000-2019 QIAGEN. All rights reserved.
Excision repair of nucleotide	9.07412
Repair of cells	8.94442
DNA damage response of cells	8.75833
Repair of DNA	8.45922
Apoptosis of colorectal cancer cell lines	7.14026
Delay in cell cycle progression of lymphoblastoid cell lines	7.06089
Excision repair	6.87744
Cell death of lung cancer cell lines	6.71493
Damage of skin	6.4184
Cell death of tumor cell lines	6.19538
Sensitivity of cells	6.07117
Cell death of connective tissue cells	6.0239
Apoptosis of lung cancer cell lines	6.0073
Apoptosis of tumor cell lines	5.90964
Cell viability of lymphoblastoid cell lines	5.70844
Cell viability	5.34839
Proliferation of lymphoblastoid cell lines	5.29438
Binding of DNA fragment	5.26896
Arrest in cell cycle progression of fibroblasts	5.06476
Double-stranded DNA break repair of cells	5.05616
Non-Hodgkin lymphoma	5.01765
Quantity of basophils	5.00975
Cell viability of tumor cell lines	5.00485
Double-stranded DNA break repair	4.93905
Colon tumor	4.87327
Cell death of melanoma cell lines	4.86138
Apoptosis of keratinocytes	4.82846
Mismatch repair	4.81072
Cell death of cervical cancer cell lines	4.75349
Lymphatic system tumor	4.63842
Apoptosis of embryonic cell lines	4.53094
Apoptosis	4.49001
Cell cycle progression	4.44071
Necrosis	4.43981
Apoptosis of epithelial cells	4.4393
Arrest in development of double-negative T lymphocyte	4.38725
Apoptosis of lymphoblastoid cell lines	4.38425
Apoptosis of cervical cancer cell lines	4.33288
Cell death of fibroblast cell lines	4.31136
Epileptic seizure	4.24047
Apoptosis of ovarian cancer cell lines	4.20834
Lymphocytic neoplasm	4.11325
Neoplasia of leukocytes	4.10975
Lymphoproliferative disorder	4.09927
Apoptosis of fibroblast cell lines	4.09558
DNA damage	4.05924
Lymphoid cancer	4.05764
M phase of fibroblasts	3.91197
Arrest in G2/M phase transition	3.87655
Apoptosis of melanoma cell lines	3.8332
Quantity of keratinocytes	3.82528
Cell death of epithelial cells	3.82397
Mature lymphocytic neoplasm	3.79319
Development of squamous-cell carcinoma	3.79165
Hematologic cancer of cells	3.76827
Colon cancer	3.76168
Cystadenoma	3.74656
Arrest in G2 phase of epithelial cells	3.74656
Hematologic cancer	3.74368
Breakage of DNA	3.71218
Interaction of DNA	3.70185
Abnormal morphology of endothelial tissue	3.67429
Activation of caspase	3.65577
Lymphocytic cancer	3.63528
Breast or colorectal cancer	3.61603
Cell death of fibroblasts	3.60138
Abnormal cell cycle	3.58434
Mismatch repair of DNA	3.5463
Abnormal morphology of dilated proximal convoluted tubule	3.48876
Senescence of tumor cells	3.48876
Digestive organ tumor	3.45299
Xeroderma pigmentosum	3.43487
Arrest in G2 phase of sarcoma cell lines	3.43487
Arrest in G2 phase of fibroblasts	3.43487
Apoptosis of smooth muscle cell lines	3.43487
Delay in apoptosis of tumor cell lines	3.43487
G2/M phase transition	3.43046
Interphase	3.42916
Chromosomal instability	3.40697
Histiocytic sarcoma	3.38417
Proliferation of synovial fibroblasts	3.38417
Respiratory system tumor	3.38377
Ploidy	3.37505
Colorectal cancer	3.36798
Senescence of cells	3.35441
Lymphoreticular neoplasm	3.31523
Metastatic potential	3.30618
Premature senescence of fibroblasts	3.29103
Hyperplasia of mesangial cells	3.29103
Mitosis of breast cancer cell lines	3.29103
Large intestine neoplasm	3.26961
Interphase of cervical cancer cell lines	3.26542
Soft tissue sarcoma	3.2598
Arrest in interphase of tumor cell lines	3.24985
Quantity of hematopoietic progenitor cells	3.24875
Arrest in G2 phase of colorectal cancer cell lines	3.24802
Apoptosis of prostate cancer cell lines	3.24121
Sarcoma	3.22394
Arrest in interphase	3.22335
Arrest in G2 phase	3.22001
Apoptosis of fibroblast-like synoviocytes	3.16804
Cell death of breast cell lines	3.16301
Interphase of embryonic cell lines	3.16301
Mutation of DNA	3.13071
Mature B-cell neoplasm	3.12889
Formation of nuclear foci	3.11489
G2 phase	3.09712
Skin appendage neoplasm	3.09496
Extracranial solid tumor	3.08758
Malignant solid tumor	3.08139
Cell proliferation of tumor cell lines	3.07715
Breakage of double-stranded DNA	3.06066
Global genomic repair	3.02769
Cecum adenocarcinoma	3.01818
Morphology of fibroblast cell lines	3.01321
Development of benign tumor	3.00202
Colony formation of fibroblasts	2.99597
Arrest in cell cycle progression	2.95268
Cell proliferation of fibroblasts	2.94455
Cell viability of cervical cancer cell lines	2.93935
Binding of DNA	2.93871
Function of CD8+ T lymphocyte	2.93589
Regulation of cyclin-dependent protein kinase	2.90738
S phase of embryonic cell lines	2.90738
Killing of cells	2.9049
Precancerous condition	2.8997
Cell death of rhabdomyosarcoma cell lines	2.87981
Arrest in G2/M phase transition of tumor cell lines	2.85312
Cell cycle progression of cancer cells	2.85312
Quantity of chromosomes	2.85312
Lung cancer	2.84679
Cell viability of embryonic cell lines	2.83275
Mass of inguinal fat pad	2.82725
Morphology of lymphoid tissue	2.80937
M phase	2.80618
Quantity of eosinophils	2.80519
Cell cycle progression of colon carcinoma cells	2.77481
Adhesion of brain cancer cell lines	2.77481
Arrest in Gap 0-Gap 1 phase of mesothelioma cells	2.77481
IL21R immunodeficiency	2.77481
Activation of mucosa cells	2.77481
Lesioning of hippocampus	2.77481
Hypertrophy of hepatocytes	2.77481
Elevated level of IgE	2.77481
Delay in cell cycle progression of colorectal cancer cell lines	2.77481
Arrest in prometaphase of lung cell lines	2.77481
Rotation of dopaminergic neurons	2.77481
Entry into G1 phase of fibroblasts	2.77481
Antiproliferative response of smooth muscle cells	2.77481
Quantity of proximal tubule cells	2.77481
Unfolding of chromatin structures	2.77481
Autosomal recessive xeroderma pigmentosum complementation group C	2.77481
Xeroderma pigmentosum complementation group E DDB-negative form	2.77481
Association of DNA damage focus	2.77481
Arrest in G1/S phase transition of cancer cells	2.77481
Mutagenesis of gene	2.77481
Delay in S phase of fibroblast cell lines	2.77481
Autophagic cell death of prostate cancer cell lines	2.77481
Asymmetric division of stem cells	2.77481
Hyperplasia of parietal epithelial cells	2.77481
Initiation of G2/M phase transition of tumor cell lines	2.77481
Arrest in cell cycle progression of synovial fibroblasts	2.77481
Morphology of fibrocytes	2.77481
Tumorigenesis of vascular tissue	2.77481
Sensitivity of gonadal cell lines	2.77481
Hilar cell tumor	2.77481
Patterning of mesenchyme	2.77481
Bronchioloalveolar adenoma	2.77481
Unwinding of nucleoli	2.77481
Sebaceous cystadenoma	2.77481
Delay in G2 phase of colon carcinoma cells	2.77481
Proliferation of bulge cells	2.77481
Autophagic cell death of breast cancer cell lines	2.77481
Delay in initiation of S phase of embryonic cell lines	2.77481
Arrest in cell cycle progression of ovarian cancer cells	2.77481
Arrest in G1/S phase transition of myeloma cell lines	2.77481
Autophagic cell death of leukemia cell lines	2.77481
Arrest in G0 phase of fibroblasts	2.77481
Endoreduplication of lung cancer cell lines	2.77481
DNA ligase I deficiency	2.77481
Harboyan syndrome	2.77481
Autosomal recessive congenital hereditary endothelial dystrophy,ched 2	2.77481
Optic atrophy and auditory neuropathy	2.77481
Ataxia-telangiectasia-like disorder type 2	2.77481
Initiation of duplication of centrosome	2.77481
Adhesion of endothelioma cell lines	2.77481
Endoreduplication of carcinoma cell lines	2.77481
Autophagic cell death of hepatoma cell lines	2.77481
Fuchs endothelial corneal dystrophy type 4	2.77481
Polyploidization of breast cancer cell lines	2.77481
Reinitiation of mitosis of breast cancer cell lines	2.77481
Polyploidization of carcinoma cell lines	2.77481
Intellectual developmental disorder with gastrointestinal difficulties and high pain threshold	2.77481
Reinitiation of mitosis of lung cancer cell lines	2.77481
Polyploidization of lung cancer cell lines	2.77481
Sporadic porphyria cutanea tarda	2.77481
Reinitiation of mitosis of carcinoma cell lines	2.77481
Quantity of T lymphocytes	2.77196
Head and neck tumor	2.77013
Development of head and neck tumor	2.76065
Arrest in G2 phase of tumor cell lines	2.73472
Apoptosis of bladder cancer cell lines	2.73109
Malignant neoplasm of large intestine	2.73065
Cell viability of fibroblast cell lines	2.70935
Pulmonary adenoma	2.70869
Cell cycle progression of epithelial cells	2.70869
Morphology of prostate cancer cell lines	2.70869
Cell cycle progression of hematopoietic progenitor cells	2.70869
DNA replication	2.70389
Interphase of fibroblast cell lines	2.70102
Quantity of IgG1	2.69274
Carcinoma	2.68705
Organismal death	2.68152
Lung carcinoma	2.67399
Cerebral degeneration	2.66975
Abdominal neoplasm	2.6683
Damage of mitochondria	2.66561
Quantity of autoantibody	2.66561
Arrest in cell cycle progression of fibroblast cell lines	2.66561
Conformational modification of DNA	2.66561
G2 phase of cervical cancer cell lines	2.66561
Cell cycle progression of T lymphocytes	2.66561
Secondary tumor	2.6625
Quantity of IgM	2.66023
Polyploidization of cells	2.62465
Proliferation of hematopoietic progenitor cells	2.62237
Adenoma	2.60448
Basal cell carcinoma	2.60074
S phase	2.59926
Senescence of fibroblast cell lines	2.58273
Activation of enzyme	2.57826
Myosarcoma	2.55888
Arrest in G1 phase of breast cancer cell lines	2.54835
Growth Failure	2.54206
Colony formation	2.53205
Mitosis of tumor cell lines	2.53144
Quantity of centrosome	2.53032
Lifespan of organism	2.5172
Development of primitive neuroectodermal tumor	2.5172
Abnormality of bone marrow cells	2.51268
Arrest in interphase of cervical cancer cell lines	2.51268
Cell death of thymocytes	2.51015
Proliferation of erythroid precursor cells	2.47849
Morphology of fibroblasts	2.47849
Apoptosis of tumor cells	2.47648
Initiation of cell death of synovial cells	2.47414
Development of aberrant crypt foci	2.47414
Senescence of mammary tumor cells	2.47414
Double-stranded DNA break repair of gonadal cell lines	2.47414
S phase of osteoclast precursor cells	2.47414
Senescence of epidermis	2.47414
Macroadenoma	2.47414
Development of epithelioid melanoma	2.47414
Segmental progeria	2.47414
Clustering of colorectal cancer cell lines	2.47414
Entry into cell cycle progression of beta islet cells	2.47414
Arrest in G2 phase of mammary epithelial cells	2.47414
Arrest in G2 phase of rhabdomyosarcoma cell lines	2.47414
Delay in tumorigenesis of lymphoma	2.47414
Exit from mitosis of breast cancer cell lines	2.47414
Lifespan of granulosa cells	2.47414
Arrest in G2/M phase transition of bladder cancer cell lines	2.47414
Transformation of colorectal cancer cell lines	2.47414
Atrophy of skeletal muscle cells	2.47414
Formation of plasmablasts	2.47414
Maintenance of apical ectodermal ridge	2.47414
Arrest in G0/G1 phase transition of colorectal cancer cell lines	2.47414
Arrest in G2/M phase transition of colorectal cancer cell lines	2.47414
Senescence of myeloma cell lines	2.47414
Quantity of cobblestone area-forming cells	2.47414
Cytokinesis of colorectal cancer cell lines	2.47414
Mitosis of kidney cells	2.47414
Development of somite cells	2.47414
Binding of plasmid DNA	2.47414
Acetylation of chromatin	2.47414
Arrest in Gap 0-Gap 1 phase of ovarian cancer cell lines	2.47414
Quantity of zigzag hair	2.47414
Cell cycle progression of promegakaryocytes	2.47414
Survival of facial motor neurons	2.47414
Quantity of testicular tumor	2.47414
Experimental membranous nephropathy	2.47414
Breakage of chromatin	2.47414
Accumulation of porphyrin	2.47414
Hepatoerythropoietic porphyria	2.47414
Therapy-related myelodysplastic syndrome	2.47414
Intrauterine growth retardation of embryo	2.47414
Delay in apoptosis of colorectal cancer cell lines	2.47414
Hydrolysis of N-acetylsphingosine	2.47414
Apoptosis of lymphoid organ	2.46872
Morphology of kidney cell lines	2.46192
Quantity of lymphoid organ	2.45566
Permeabilization of mitochondria	2.44567
Development of soft tissue sarcoma	2.42974
Benign Tumors	2.42658
Quantity of CD8+ T lymphocyte	2.42224
Apoptosis of connective tissue cells	2.41895
Amplification of centrosome	2.41411
B cell cancer	2.41218
T-cell non-Hodgkin lymphoma	2.41176
Head and neck carcinoma	2.41034
Cell viability of blood cells	2.40295
Apoptosis of bone cancer cell lines	2.40289
Muscle tumor	2.39757
Colony formation of lung cancer cell lines	2.38372
Incidence of lymphoma	2.359
Cancer of cells	2.35872
S phase of fibroblast cell lines	2.35442
Lymphoid hyperplasia	2.35442
Cancer of secretory structure	2.34648
Proliferation of blood cells	2.34378
Fibrous tissue tumor	2.33467
Breakage of chromosomes	2.32613
B-cell lymphoma	2.31204
Non-small cell lung carcinoma	2.31035
Apoptosis of hepatoma cell lines	2.30499
Neck neoplasm	2.29912
Delay in initiation of interphase	2.2988
Abnormal immunological self-tolerance	2.2984
Familial head and neck squamous cell carcinoma	2.2984
Cell death of MCTC mast cell	2.2984
Incorporation of adenine	2.2984
Entry into mitosis of breast cell lines	2.2984
Vacuolation of oligodendrocytes	2.2984
Mass of dorsolateral prostatic lobe	2.2984
Colony survival of fibroblasts	2.2984
Quantity of skin cancer cell lines	2.2984
Arrest in G2/M phase of bone marrow cells	2.2984
Initiation of S phase of breast cancer cell lines	2.2984
Re-entry into cell cycle progression of T lymphocytes	2.2984
Mammary gland adenoma	2.2984
Accumulation of urine	2.2984
Ploidy of leukemia cell lines	2.2984
Quantity of apoptotic fibroblast cell lines	2.2984
Cell death of mucosal mast cells	2.2984
Formation of DNA fragment	2.2984
Autophagic cell death of colorectal cancer cell lines	2.2984
Arrest in cell cycle progression of skin cancer cell lines	2.2984
Stress response of rhabdomyosarcoma cell lines	2.2984
Rupture of myocardium	2.2984
Apoptosis of xeroderma pigmentosum cell lines	2.2984
Arrest in growth of fibrosarcoma cell lines	2.2984
Transendothelial migration of granulocytes	2.2984
Differentiation of cardiac fibroblasts	2.2984
Recognition of DNA lesion	2.2984
Activation of neural precursor cells	2.2984
Entry into S phase of ventricular myocytes	2.2984
Replication of DNA lesion	2.2984
Arrest in growth of germ cell tumor cell lines	2.2984
Xeroderma pigmentosum complementation group A	2.2984
Threonine phosphorylation of protein	2.2984
Mass of lymph node	2.2984
Metabolism by adipose tissue	2.2984
Quantity of apoptotic thymocytes	2.2984
Synthesis of plasmid	2.2984
Expansion of embryoblast	2.2984
Entry into M phase of fibroblasts	2.2984
Cell viability of xeroderma pigmentosum cell lines	2.2984
Polymerization of DNA	2.2984
Cell viability of muscle cells	2.28546
Abnormal morphology of spleen	2.27047
Size of animal	2.27039
Quantity of myeloid cells	2.24811
Growth of tumor	2.24302
Morphology of lymphoid organ	2.24286
Fibrosarcoma	2.23423
Nervous system neoplasm	2.23081
Quantity of granulocytes	2.22442
Autoimmune glomerulonephritis	2.20978
Cytokinesis	2.20966
Apoptosis of lymphoma cell lines	2.19367
Cell movement of ovarian cancer cell lines	2.18605
Formation of gamma H2AX nuclear focus	2.18605
Condensation of chromatin	2.18605
Maintenance of telomeres	2.17445
Hyperplasia of spleen	2.17445
Steroidogenesis of pregnenolone	2.17382
Survival of memory B cells	2.17382
Entry into S phase of breast cell lines	2.17382
Loss of trigeminal motor neurons	2.17382
Deformation of nucleus	2.17382
Arrest in G2/M phase transition of lymphocytes	2.17382
Repair of genomic DNA	2.17382
Conversion of acetate	2.17382
Quantity of apoptotic embryonic cell lines	2.17382
Tumorigenesis of lymphoma cell lines	2.17382
Development of mesodermal cells	2.17382
Morphology of bladder cancer cell lines	2.17382
Lupus-like autoimmune nephritis	2.17382
Arrest in replication of DNA	2.17382
Premature senescence of colorectal cancer cell lines	2.17382
Activation of cervical cancer cell lines	2.17382
Senescence of ovarian cancer cell lines	2.17382
Frequency of micronuclei	2.17382
Mass of ventral prostatic lobe	2.17382
Cytostasis of keratinocytes	2.17382
Survival of xeroderma pigmentosum cell lines	2.17382
Senescence of fibrosarcoma cell lines	2.17382
Ligation of DNA fragment	2.17382
Proliferation of mitochondria	2.17382
Conversion of triacylglycerol	2.17382
Migration of synovial fibroblasts	2.17382
Endoreduplication of chromosomes	2.17382
Premature senescence of lung cancer cell lines	2.17382
Clonal cytopenia of undetermined significance	2.17382
Invasion of gonadal cell lines	2.17382
Transcription-coupled nucleotide-excision repair	2.163
Repair of tumor cell lines	2.163
Quantity of leukocytes	2.15268
Mass of kidney	2.15172
Function of blood cells	2.15135
Cell death of fibrosarcoma cell lines	2.1406
Initiation of cell death	2.1406
Leiomyosarcoma	2.1406
Colon carcinoma	2.13031
Cell viability of prostate cancer cell lines	2.1188
Cell death of neuroblastoma cell lines	2.11705
Apoptosis of sarcoma cell lines	2.10236
Synthesis of steroid hormone	2.09758
Proliferation of lymphocytes	2.09586
Morphology of tumor	2.09267
Hereditary cancer-predisposing syndrome	2.08897
Development of malignant tumor	2.08243
Colony formation of myeloma cell lines	2.07726
Opening of double-stranded DNA	2.07726
Quantity of abnormal chromosome	2.07726
Premature senescence of carcinoma cell lines	2.07726
Arrest in Gap 0-Gap 1 phase of lymphoma cell lines	2.07726
Arrest in G1 phase of bladder cancer cell lines	2.07726
Function of plasmacytoid dendritic cells	2.07726
Abnormal morphology of Descemet membrane	2.07726
Initiation of mitosis	2.07726
Quantity of tumor tissue	2.07726
Formation of memory B cells	2.07726
Abnormal morphology of auchene hair	2.07726
Arrest in G2 phase of epidermal cells	2.07726
Formation of colorectal cancer cell lines	2.07726
Removal of mitochondria	2.07726
Arrest in growth of bladder cancer cell lines	2.07726
Skin appendage carcinoma	2.07726
Arrest in mitosis of colorectal cancer cell lines	2.07726
Delay in apoptosis of lymphoma cell lines	2.07726
Cytotoxic reaction of colorectal cancer cell lines	2.07726
Inflammatory injury of lung	2.07726
Contact growth inhibition of prostate cancer cell lines	2.07726
Stabilization of genomes	2.07726
Endoreduplication of DNA	2.07726
Generation of plasma membrane projections	2.07726
Mutagenesis of fibroblast cell lines	2.07726
Autosomal dominant breast cancer	2.07726
Apoptosis of breast cell lines	2.07691
Cancer of exocrine gland	2.07691
Tumorigenesis of epithelial neoplasm	2.07136
Rasopathy	2.06678
Abnormal morphology of red blood cells	2.06678
Proliferation of kidney cells	2.06678
Colony formation of cells	2.05823
Apoptosis of stem cells	2.05677
Cell death of breast cancer cell lines	2.05187
Development of digestive organ tumor	2.03944
Apoptosis of hematopoietic progenitor cells	2.03178
Maturation of myeloid cells	2.01795
Apoptosis of lymphatic system cells	2.01287
Arrest in proliferation of cells	2.00481
Abnormal morphology of awl hair	1.99844
Cytokinesis of fibroblasts	1.99844
Accumulation of progenitor cells	1.99844
Arrest in cell cycle progression of epidermal cells	1.99844
Accumulation of plasma cells	1.99844
Incorporation of DNA	1.99844
Injury of mitochondria	1.99844
Entry into cell cycle progression of hematopoietic progenitor cells	1.99844
Vesiculation of hepatocytes	1.99844
Contact growth inhibition of melanoma cell lines	1.99844
Abnormal morphology of dorsolateral prostatic lobe	1.99844
Abnormal morphology of enlarged cervical lymph node	1.99844
Cytokinesis of bone cancer cell lines	1.99844
Re-entry into S phase of fibroblasts	1.99844
Polyploidization of hepatocytes	1.99844
Blebbing of kidney cell lines	1.99844
Apoptosis of osteoclast precursor cells	1.99844
Recognition of DNA	1.99844
Survival of myoblasts	1.99844
Colony survival of colorectal cancer cell lines	1.99844
Apoptosis of schwannoma cell lines	1.99844
Termination of cell cycle progression	1.99844
Sensitivity of colorectal cancer cell lines	1.99844
Arrest in growth of pheochromocytoma cell lines	1.99844
Maturation of hematopoietic progenitor cells	1.99004
Replication of cells	1.99004
Transmembrane potential of mitochondria	1.9872
Damage of lung	1.98285
Thyroid carcinoma	1.97397
Skin carcinoma	1.97023
Migration of keratinocytes	1.96308
Apoptosis of cancer cells	1.96134
Apoptosis of fibroblasts	1.95709
Replicative senescence of cells	1.9456
Ubiquitination of protein	1.93831
Cell viability of lymphoma cell lines	1.93701

## Sheet: IPA upstream regulators
Supplementary file 2: IPA analysis: human gene signature genes were input into IPA and upstream regulator proteins were determined using network building, z scores for activation are reported from the 8Gy irradiated samples from GSE8917
Upstream Regulators	GSE8917_8 Gy z score
AURK	18.1745		© 2000-2019 QIAGEN. All rights reserved.
TP53	14.172
TP63	9.19177
AURKB	9.7805
ATM	8.67264
P38 MAPK	6.76989
ADRB	6.8385
BRCA1	6.2775
ATF4	5.14501
P-TEFb	4.77094
E2F1	4.75557
FOXP3	4.51912
BRCA2	4.54956
TP73	4.28383
TAF6	4.83781
SIRT1	4.47388
DMTF1	4.22827
HDAC2	4.09276
SMARCA1	4.1038
MED15	3.99512
TIP60	3.99512
HES1	3.83519
FOXO3	3.67338
NFkB (complex)	4.06449
TRRAP	3.73328
RELA	4.0866
RPL22	3.6612
ID4	3.6612
Foxo	3.59472
IFI16	3.53067
AURKA	3.53304
ZBTB33	3.53304
Gsk3	3.465
NFYA	3.40268
RB1	3.30885
LATS2	3.42162
PLK1	3.37094
CHEK1	3.3231
BRD7	3.3231
ATF3	3.25954
GDF15	3.27781
PPP1R13L	3.27781
BRAF	3.2197
REL	3.15366
ERK	3.12663
PTTG1	3.54765
GFI1	3.14376
PDGF-AA	3.11752
NR2E1	3.11752
PSMD10	3.11752
NTRK1	3.11752
Jnk	3.3269
RRP1B	3.06083
E2F5	3.08177
MAP2K2	3.08177
HEXIM1	3.08177
PHF1	3.04748
CCNE1	3.04748
BTK	2.99407
DDIT3	2.99407
RNA polymerase II	2.92648
NFIL3	2.9828
E2f	2.91051
ZBTB17	2.86668
VHL	2.81374
ACVRL1	2.78904
PIAS1	2.78904
CSF1R	2.78904
RARA	2.68962
NPM1	2.74101
CDK2	2.74101
SMAD7	2.68212
PDGF BB	2.64084
ACVR2B	2.76814
JADE1	2.76814
SPZ1	2.76814
ZBTB7C	2.76814
CXXC1	2.76814
ZBTB5	2.76814
EBF4	2.76814
SP1	2.58562
PGR	2.89753
BMPR1A	2.6956
MEOX2	2.6956
TFAP4	2.6956
CARM1	2.6956
ABL1	2.67379
PRKAA	2.65254
RPS6KB1	2.63181
FGF2	3.23429
miR-483-3p (miRNAs w/seed CACUCCU)	2.59185
MAPK8	2.5344
MYC	2.56425
VitaminD3-VDR-RXR	2.55374
IRF1	2.50558
PML	2.82307
Creb	2.69459
NGF	3.2378
TSC22D3	2.46549
EGR1	2.40363
CREBBP	2.36354
Cops2	2.46747
Npm	2.46747
SALL2	2.46747
ZBTB49	2.46747
HUS1	2.46747
CGGBP1	2.46747
GALR2	2.46747
Cdk	2.83999
PIM1	2.40114
ELK1	2.38581
KLF5	2.38581
NR3C1	2.24944
MAP2K4	2.35598
CEBPB	2.26159
miR-21-5p (and other miRNAs w/seed AGCUUAU)	2.34147
CXCR4	2.32721
RNF2	2.32721
BCL6	2.25198
EP300	2.19425
NFKBIA	2.18051
CDKN1A	2.20754
TERF1	2.29174
N4BP2L2	2.29174
ZNF350	2.29174
ELL	2.29174
ELOA	2.29174
TRERF1	2.29174
HES6	2.29174
SRCAP	2.29174
KLF16	2.29174
TFIIH	2.29174
YEATS4	2.29174
Smad1/5/8	2.29174
TGFB1	2.03215
Raf	2.22135
E2F4	2.17536
Mek	2.16484
KLF6	2.18497
SMAD4	2.13899
E2F2	2.1732
PDX1	2.39716
Rb	2.15016
MDM2	2.15016
NTRK2	2.15016
IGF1	2.06293
RBL1	2.12777
TBX2	2.12777
CALCR	2.16716
Sapk	2.16716
KLF7	2.16716
EEF2K	2.16716
MAPK15	2.16716
NOC2L	2.16716
PLK3	2.16716
GRPR	2.16716
NPSR1	2.16716
NCOA3	2.1168
FLT1	2.10599
PAX3	2.33435
ESR2	2.21866
MAPK3	2.03412
EGF	1.95528
HDAC1	1.99124
TRIM29	2.07061
Pik3r	2.07061
MELK	2.07061
FGF13	2.07061
BRF1	2.07061
ERBB4	2.01473
NFYB	1.96923
MAX	2.00521
miR-291a-3p (and other miRNAs w/seed AAGUGCU)	2.00521
JAK2	2.89051
RARB	1.97731
JUN	2.12365
FOXO4	1.95038
SMARCD1	1.99179
PTK6	1.99179
AATF	1.99179
EIF5A	1.99179
AMBN	1.99179
PRKAR2A	1.99179
MAGED1	1.99179
KLF17	1.99179
TCF21	1.99179
TADA3	1.99179
SUPT5H	1.99179
BCL11A	1.99179
Akt	1.89767
Pdgf (complex)	1.90744
CDKN2A	1.85778
SNW1	1.9252
EHMT1	1.9252
TFAP2A	1.87472
KAT5	1.85886
ERK1/2	1.81562
NR1I3	1.82808
HBP1	1.86757
CBX1	1.86757
NUAK1	1.86757
Lefty	1.86757
PRKCG	1.86757
CERS6	1.86757
TERF2	1.86757
TSG101	1.86757
miR-30c-5p (and other miRNAs w/seed GUAAACA)	1.81314
Rxr	1.79126
CDKN1B	1.77701
ING4	1.81678
HUWE1	1.81678
YBX3	1.81678
CAMK2G	1.81678
TWIST	1.81678
SHOX	1.81678
GSK3B	1.76302
POU5F1	1.71564
POU2F1	1.74251
PRKCA	1.74251
NFKB1	1.94767
LCOR	1.77138
PRKCH	1.77138
KDM3A	1.77138
PA2G4	1.77138
IRF	1.77138
SRF	1.68882
RUNX3	1.72253
HDAC4	1.7095
IKBKB	1.90995
MAPK1	1.6531
PAWR	1.73035
CELF1	1.73035
TBX1	1.73035
RUVBL2	1.73035
CERS2	1.73035
PRDM16	1.73035
TRIM25	1.73035
MYF5	1.73035
ARID1A	1.73035
PIAS2	1.73035
FOXM1	1.66558
FOXD3	1.69292
EIF4E	1.62988
IRF8	1.62988
RPS6KA3	1.65851
ZBTB16	1.61265
VDR	1.61265
ESR1	1.62727
MYF6	1.62669
GHRHR	1.62669
CBX2	1.62669
Ahr-aryl hydrocarbon-Arnt	1.62669
SPHK2	1.62669
GTF2I	1.62669
HNRNPD	1.62669
HTT	1.49516
MAZ	1.59709
FOXG1	1.59709
miR-18a-5p (and other miRNAs w/seed AAGGUGC)	1.59709
PLAGL1	1.59709
ZNF148	1.59709
PURA	1.59709
SP2	1.59709
miR-503-5p (miRNAs w/seed AGCAGCG)	1.59709
EGFR	1.51935
KLF2	1.53204
CHEK2	1.56942
DDR1	1.56942
SATB2	1.56942
Srebp	1.56942
CBX3	1.56942
NDN	1.56942
MED1	1.52193
ROR2	2.10599
DAXX	1.54345
KLF10	1.54345
Cyclin E	1.54345
Smad2/3-Smad4	1.54345
KDM4A	1.54345
Hmgb1	1.54345
ATR	1.54345
PDGFRA	1.54345
MAPK9	1.49725
ERBB2	1.41163
CDK1	1.51898
Ctbp	1.51898
DLX3	1.51898
GFI1B	1.51898
SATB1	1.47809
IGF2	1.47338
SMARCB1	1.45943
HDAC7	1.49586
COPS5	1.49586
CCNH	1.49586
TEK	1.49586
E2F3	1.43676
SP100	1.47394
EIF4G2	1.47394
SIM2	1.47394
RFX1	1.47394
NAB2	1.47394
ACVR1C	1.47394
HOXA5	1.47394
miR-296-5p (miRNAs w/seed GGGCCCC)	1.47394
NR5A2	1.9865
LEP	1.39019
CEBPA	1.39019
CTNNB1	1.35435
FGFR4	1.45311
DLX2	1.45311
MSX1	1.45311
DNA-methyltransferase	1.45311
NEO1	1.45311
BCOR	1.45311
CDK8	1.45311
DCAF1	1.45311
MAP3K5	1.45311
SMARCC1	1.45311
RUNX1	1.40619
MAP2K1	1.40193
TGFB1I1	1.43327
MAPK13	1.43327
PYCARD	1.43327
DYRK1A	1.43327
EIF4G1	1.43327
PRKCD	1.38099
MYOD1	1.38099
HTATIP2	1.41432
SKI	1.41432
FGF4	1.41432
miR-30a-3p (and other miRNAs w/seed UUUCAGU)	1.41432
INHBA	1.36468
ANGPT2	1.36468
HEY1	1.3962
MECOM	1.3962
PPARG	1.30965
SUPT16H	1.37883
Smad	1.37883
NFIC	1.37883
miR-24-3p (and other miRNAs w/seed GGCUCAG)	1.37883
ACKR3	1.37883
Stat3-Stat3	1.37883
GLI1	1.32932
EPAS1	1.32549
MTA2	1.36215
FGF9	1.36215
ZBTB7A	1.36215
TRIB3	1.36215
EIF4EBP1	1.36215
BMPR1B	1.36215
SOX6	1.36215
PRKDC	1.34612
AMH	1.34612
ESRRB	1.34612
PRKAR2B	1.33068
TLX1	1.33068
miR-26a-5p (and other miRNAs w/seed UCAAGUA)	1.33068
miR-92a-3p (and other miRNAs w/seed AUUGCAC)	1.33068
SP4	1.33068
RET	1.79126
HOXB13	1.3158
SUB1	1.3158
miR-221-3p (and other miRNAs w/seed GCUACAU)	1.3158
ZNF281	1.30144
CDK5	1.30144
ADRB1	1.51898
HGF	0
PPARA	1.37585
CHUK	0
SP3	0
Pkc(s)	0
ATOH1	1.34612
PBX1	0
MYOG	0
PDPK1	0
SIAH2	1.30144
NUPR1	0
CDK9	2.43268
EIF2AK2	1.91584
NPAT	1.81678
HNF4A	1.57343
TAL1	0
GATA3	0
CREB1	0
Growth hormone	0
SMAD3	0
STAT3	0
PPARGC1A	0
UXT	0
PRKG1	0
SSRP1	0
HLX	0
PAK1	0
ELF4	0
MEIS1	0
FGFR3	0
Rar	0
ING1	0
PRKCQ	0
TFDP1	0
SPI1	0
TWIST2	0
GTF2B	0
NFE2L1	0
STAT	0
GDF9	0
PGF	0
JAG1	0
CAMK4	0
MTDH	0
DACH1	0
STK11	0
YY1	0
NR2F1	0
NEUROD1	0
MYCN	0
ACVR1	0
MEN1	0
miR-27a-3p (and other miRNAs w/seed UCACAGU)	0
RUVBL1	0
STAT5B	0
SMAD1	0
