# Supplementary material for: New Approaches for Quantitative Reconstruction of Radiation Dose in Human Blood Cells
Source: Sci Rep. 2019 Dec 5;9:18441. doi: 10.1038/s41598-019-54967-5 (PMC6895166; doi:10.1038/s41598-019-54967-5)
Supplement: Supplementary file 3 — Supplementary Dataset 3 [file 41598_2019_54967_MOESM3_ESM.xlsx]

## Sheet: Sheet1
Supplementary File 3. Gene expression normalized signal intensity levels by microarray for 27 genes in the radiation dose-reconstruction gene signature.
